# Supplementary material for: Association of Physical and Emotional Parameters with Performance of Firefighters: A Systematic Review
Source: Int J Environ Res Public Health. 2024 Aug 19;21(8):1097. doi: 10.3390/ijerph21081097 (PMC11354647; doi:10.3390/ijerph21081097)
Supplement: Supplementary file 1 [file ijerph-21-01097-s001.zip]

Archive with 4 entries (4 files):
- File S1 - Search criteria.pdf
- Table S1 - PEDro scale.pdf
- Table S2 - Results of fitness tests and firefighting performance tests.pdf
- Table S3 - Outcomes and summary of correlations encountered.pdf
